# Supplementary material for: PTX3 mediates the infiltration, migration, and inflammation‐resolving‐polarization of macrophages in glioblastoma
Source: CNS Neurosci Ther. 2022 Jul 20;28(11):1748–66. doi: 10.1111/cns.13913 (PMC9532932; doi:10.1111/cns.13913)
Supplement: Supplementary file 1 — Table S1 [file CNS-28-1748-s001.xlsx]

## Sheet: Sheet1
Table S1. Clinical characteristics of Xiangya cohort
sampleID	Grade	Pathological	Age	Gender
1	II	Astrocytoma	52	Female
2	II	Diffuse astrocytoma	38	Male
3	IV	Glioblastoma multiforme	60	Male
4	II	Oligodendroglioma	42	Male
5	III	Diffuse astrocytoma	43	Male
6	II	Gemistocytic astrocytoma	46	Female
7	II	Glioma	45	Female
8	II	Pleomorphic xanthoastrocytoma	10	Male
9	II	Astrocytoma	45	Female
10	IV	Glioblastoma multiforme	61	Male
11	II	Oligodendroglioma	40	Female
12	II	Astrocytoma	42	Male
13	IV	Glioblastoma multiforme	50	Male
14	III	Anaplastic ependymoma	44	Male
15	IV	Glioblastoma multiforme	35	Male
16	III	Anaplastic astrocytoma	35	Female
17	II	Astrocytoma	36	Male
18	IV	Glioblastoma multiforme	47	Female
19	II	Astrocytoma	46	Female
20	II	Diffuse astrocytoma	61	Male
21	IV	Glioblastoma multiforme	30	Female
22	IV	Embryonal carcinoma	20	Male
23	II	Ganglioglioma	27	Female
24	III	Anaplastic astrocytoma	62	Female
25	III	Astrocytoma	50	Male
26	I	Pilocytic astrocytoma	10	Female
27	II	Astrocytoma	17	Male
28	IV	Glioblastoma multiforme	50	Female
29	II	Diffuse astrocytoma	39	Male
30	II	Central neurocytoma	37	Female
31	II	Diffuse astrocytoma (IDH wildtype)	37	Male
32	II	Diffuse astrocytoma (IDH mutant)	40	Male
33	III	Anaplastic astrocytoma	50	Female
34	II	Ependymoma	24	Male
35	IV	Glioblastoma multiforme	51	Male
36	III	Anaplastic oligodendroglioma	50	Female
37	IV	Glioblastoma multiforme (IDH mutant)	33	Female
38	IV	Glioblastoma multiforme	50	Female
39	IV	Glioblastoma multiforme (IDH mutant)	43	Male
40	IV	Glioblastoma multiforme	56	Female
41	IV	Glioblastoma multiforme	72	Female
42	III	Astrocytoma	54	Male
43	IV	Glioblastoma multiforme	35	Female
44	IV	Glioblastoma multiforme	49	Male
45	II	Diffuse astrocytoma (IDH mutant)	51	Male
46	IV	Glioblastoma multiforme	49	Female
47	III	Anaplastic astrocytoma	33	Female
48	IV	Glioblastoma multiforme	45	Male
49	II	Glioma	56	Male
50	III	Anaplastic astrocytoma (IDH mutant)	54	Female
51	II	Astrocytoma	63	Male
52	III	Oligodendroglioma	42	Male
53	IV	Glioblastoma multiforme	64	Female
54	II	Diffuse astrocytoma	59	Male
55	IV	Glioblastoma multiforme	60	Female
56	II	Glioma	27	Male
57	III	Glioma	43	Male
58	II	Central neurocytoma	54	Male
59	II	Oligodendroglioma	58	Male
60	II	Diffuse astrocytoma	54	Male
